# Supplementary material for: Alternative Ultrasound Gel for a Sustainable Ultrasound Program: Application of Human Centered Design
Source: PLoS One. 2015 Aug 7;10(8):e0134332. doi: 10.1371/journal.pone.0134332 (PMC4529075; doi:10.1371/journal.pone.0134332)
Supplement: S1 Video — (ZIP) [file pone.0134332.s002.zip]

Archive with 3 entries (2 files):
- market women explaining cassava 2.m4v
- __MACOSX/
- __MACOSX/._market women explaining cassava 2.m4v
